# Supplementary material for: Retarded Learning in a Rabbit Model of Metabolic Syndrome Created by Long-Term Feeding of High-Fat Diet and High Sucrose
Source: Nutrients. 2025 Oct 1;17(19):3143. doi: 10.3390/nu17193143 (PMC12526243; doi:10.3390/nu17193143)
Supplement: Supplementary file 1 [file nutrients-17-03143-s001.zip]

Archive with 1 entries (1 files):
- nutrients-3806285-supplementary.pdf
